# Supplementary material for: Exploring Immersion Coating as a Cost-Effective Method for Small-Scale Production of Enteric-Coated Gelatin Capsules
Source: Pharmaceuticals (Basel). 2024 Mar 28;17(4):433. doi: 10.3390/ph17040433 (PMC11054423; doi:10.3390/ph17040433)
Supplement: Supplementary file 1 [file pharmaceuticals-17-00433-s001.zip]

Archive with 1 entries (1 files):
- pharmaceuticals-2911879-supplementary.pdf
